# Supplementary material for: High mutation burden in the checkpoint and micro-RNA processing genes in myelodysplastic syndrome
Source: PLoS One. 2021 Mar 17;16(3):e0248430. doi: 10.1371/journal.pone.0248430 (PMC7968630; doi:10.1371/journal.pone.0248430)
Supplement: S1 Table — (XLSX) [file pone.0248430.s008.xlsx]

## Sheet: CADD_annotation
Gene Name	Chromosome	Posiotion in chromosome	Reference allele	Alternative allele	Frequency in the set	Minimum allele frequency	Maximum allele frequency	Variant type	Consequence	COSMIC id	dbSNP id	SIFT category	SIFT score	PolyPhen category	PolyPhen score	Raw CADD score	PHRED CADD score
ASXL1	20	32372310	C	T	0.0285714	0.422	0.422	SNV	INTRONIC	-	rs41293130	-	-	-	-	-0.421357	0.173
ASXL1	20	32434483	T	TC	0.0285714	0.017	0.017	INS	FRAME_SHIFT	-	-	-	-	-	-	4.315392	44041
ASXL1	20	32434599	TCACCACTGCCATAGAGAGGCGGC	T	0.0285714	0.369	0.369	DEL	FRAME_SHIFT	-	rs766433101	-	-	-	-	1480420	32
ASXL1	20	32434638	A	AG	0.0857143	0.367	0.398	INS	FRAME_SHIFT	-	rs1085307856	-	-	-	-	4.265972	43919
ASXL1	20	32434909	C	T	0.0285714	0.288	0.288	SNV	STOP_GAINED	COSV60108004	rs387907078	-	-	-	-	5.353104	34
ASXL1	20	32435122	GGACCCACCGTTCCTGCA	G	0.0285714	0.322	0.322	DEL	FRAME_SHIFT	-	-	-	-	-	-	2.380601	22
ASXL1	20	32436146	G	A	0.0285714	0.443	0.443	SNV	NON_SYNONYMOUS	COSV60126398	rs777670355	tolerated	0.27	possibly_damaging	0.662	1.071699	12.48
ASXL1	20	32437360	A	G	0.0571429	0.372	0.683	SNV	3PRIME_UTR	COSV60125935	rs2295764	-	-	-	-	0.249426	3.698
ASXL1	20	32437428	T	C	0.485714	0.382	0.998	SNV	3PRIME_UTR	COSV60113811	rs2295763	-	-	-	-	0.191745	43893
ASXL1	20	32437623	G	C	0.0285714	0.517	0.517	SNV	3PRIME_UTR	-	rs55805951	-	-	-	-	0.266446	3.897
ASXL1	20	32437650	C	G	0.0285714	0.493	0.493	SNV	3PRIME_UTR	-	rs757830010	-	-	-	-	1.666433	44059
ASXL1	20	32437732	A	G	0.742857	0.386	0.999	SNV	3PRIME_UTR	-	rs2295762	-	-	-	-	1.567839	16.17
ASXL1	20	32437886	G	C	0.114286	0.434	0.485	SNV	3PRIME_UTR	-	rs41289852	-	-	-	-	0.903762	10.47
ASXL1	20	32438382	A	T	0.0285714	0.487	0.487	SNV	3PRIME_UTR	-	rs765042920	-	-	-	-	1.105821	12.83
ASXL1	20	32438452	C	T	0.0285714	0.503	0.503	SNV	3PRIME_UTR	-	rs775617667	-	-	-	-	-0.098043	0.837
ASXL1	20	32439308	G	A	0.0285714	0.491	0.491	SNV	3PRIME_UTR	-	rs117307643	-	-	-	-	0.874426	10.16
CD274	9	5467955	G	A	0.628571	0.41	0.999	SNV	3PRIME_UTR	COSV67501259	rs2297136	-	-	-	-	0.310658	4.413
CD274	9	5468257	G	C	0.571429	0.047	0.999	SNV	3PRIME_UTR	COSV67501966	rs4143815	-	-	-	-	0.117648	2.254
CD274	9	5469654	C	T	0.0285714	0.43	0.43	SNV	3PRIME_UTR	-	rs41280725	-	-	-	-	-0.365693	0.227
CD274	9	5470497	A	G	0.542857	0.052	0.999	SNV	3PRIME_UTR	COSV67501975	rs4742098	-	-	-	-	0.33223	4.661
CD276	15	73704433	G	GTGCGCATCC	0.0571429	0.012	0.012	INS	INFRAME	-	-	-	-	-	-	1.857501	18.16
CD276	15	73711418	T	G	0.0285714	0.511	0.511	SNV	INTRONIC	-	rs11072435	-	-	-	-	0.02406	1.493
CD276	15	73711595	G	A	0.714286	0.015	0.999	SNV	INTRONIC	COSV59203420	rs11574495	-	-	-	-	-0.270449	0.36
CD276	15	73711630	A	G	0.142857	0.037	0.497	SNV	INTRONIC	-	rs11574496	-	-	-	-	-0.045768	1.075
CD276	15	73713259	C	T	0.742857	0.428	0.999	SNV	3PRIME_UTR	-	rs3816661	-	-	-	-	0.345964	4.818
CD276	15	73714350	T	C	0.0857143	0.04	0.489	SNV	3PRIME_UTR	-	rs1044581	-	-	-	-	-0.412439	0.181
CTLA4	2	203873327	C	T	0.142857	0.024	0.079	SNV	3PRIME_UTR	-	rs867992458	-	-	-	-	0.581151	7.328
CTLA4	2	203873396	G	A	0.0571429	0.341	0.435	SNV	3PRIME_UTR	-	rs180789983	-	-	-	-	-0.114733	0.773
DICER1	14	95086612	G	A	0.0571429	0.454	0.515	SNV	3PRIME_UTR	-	rs11556997	-	-	-	-	0.120589	2.282
DICER1	14	95086653	A	ATTTTCCACTAGCAGTGAAAATGAT	0.0285714	0.014	0.014	INS	3PRIME_UTR	-	-	-	-	-	-	0.457815	6.058
DICER1	14	95086762	A	C	0.0857143	0.27	0.508	SNV	3PRIME_UTR	-	rs80103767	-	-	-	-	-0.044527	1.081
DICER1	14	95087025	A	G	0.171429	0.479	0.53	SNV	3PRIME_UTR	-	rs3742330	-	-	-	-	0.147888	2.554
DICER1	14	95087805	T	C	0.514286	0.245	0.999	SNV	3PRIME_UTR	-	rs1057035	-	-	-	-	0.077672	1.899
DICER1	14	95087922	A	AT	0.857143	0.5	0.962	INS	3PRIME_UTR	-	rs929291338	-	-	-	-	0.257061	3.787
DICER1	14	95088778	GCA	G	0.0571429	0.452	0.534	DEL	3PRIME_UTR	-	rs35500699	-	-	-	-	-0.276552	0.35
DICER1	14	95088868	C	T	0.771429	0.976	0.999	SNV	3PRIME_UTR	-	rs1187652	-	-	-	-	-0.062093	0.994
DICER1	14	95089049	C	CA	0.314286	0.855	0.997	INS	3PRIME_UTR	-	rs35463377	-	-	-	-	1.535318	15.96
DICER1	14	95089063	T	A	0.0571429	0.015	0.015	SNV	3PRIME_UTR	-	rs570089276	-	-	-	-	0.922005	10.67
DICER1	14	95089488	GTTTAT	G	0.0285714	0.399	0.399	DEL	3PRIME_UTR	-	-	-	-	-	-	0.888119	10.31
DICER1	14	95089625	C	T	0.0285714	0.475	0.475	SNV	3PRIME_UTR	-	rs45518832	-	-	-	-	0.668389	8.162
DICER1	14	95090171	C	CAA	0.4	0.649	0.984	INS	3PRIME_UTR	-	-	-	-	-	-	-0.512668	0.112
DICER1	14	95090410	A	T	0.971429	0.461	0.999	SNV	3PRIME_UTR	COSV100601717	rs13078	-	-	-	-	-0.2192	0.464
DICER1	14	95091105	C	G	0.0571429	0.015	0.023	SNV	NON_SYNONYMOUS	-	rs1360182417	deleterious	0.01	probably_damaging	0.99	3.160541	44066
DICER1	14	95133439	T	C	0.0285714	0.414	0.414	SNV	NON_SYNONYMOUS	COSV58626575	rs117358479	tolerated	0.29	benign	0	1.678243	16.88
DNMT3A	2	25233764	T	TA	0.457143	0.548	0.977	INS	3PRIME_UTR	-	-	-	-	-	-	0.688713	8.351
DNMT3A	2	25234000	G	GA	0.485714	0.809	0.978	INS	3PRIME_UTR	-	rs996664755	-	-	-	-	-0.180106	0.564
DNMT3A	2	25240402	G	T	0.0285714	0.382	0.382	SNV	NON_SYNONYMOUS	-	rs770568549	deleterious	0.03	probably_damaging	0.989	4.166497	43918
DNMT3A	2	25241656	G	A	0.0285714	0.376	0.376	SNV	NON_SYNONYMOUS	COSV53057267	rs553080210	deleterious	0.01	probably_damaging	0.994	4.528025	32
DNMT3A	2	25244319	C	T	0.0285714	0.368	0.368	SNV	NON_SYNONYMOUS	COSV53045040	-	deleterious	0.01	benign	0.263	3.17935	44066
DROSHA	5	31400896	T	C	0.914286	0.457	0.999	SNV	3PRIME_UTR	-	rs642321	-	-	-	-	-0.667172	0.052
DROSHA	5	31401340	A	G	0.171429	0.05	0.999	SNV	3PRIME_UTR	COSV60776848	rs10719	-	-	-	-	1.306542	14.43
DROSHA	5	31515205	C	CCAAG	0.0285714	0.013	0.013	INS	FRAME_SHIFT	-	-	-	-	-	-	4.303486	44011
DROSHA	5	31515207	ACTTG	A	0.0285714	0.013	0.013	DEL	FRAME_SHIFT	-	-	-	-	-	-	4.828667	33
EZH2	7	148807624	AG	A	0.485714	0.06	0.998	DEL	3PRIME_UTR	-	rs3217095	-	-	-	-	0.619852	7.704
EZH2	7	148827162	A	C	0.0285714	0.792	0.792	SNV	CANONICAL_SPLICE	-	-	-	-	-	-	5.857189	35
EZH2	7	148828812	C	G	0.0285714	0.482	0.482	SNV	NON_SYNONYMOUS	COSV57449162	rs2302427	deleterious	0.01	possibly_damaging	0.603	3.513317	44067
EZH2	7	148847254	C	T	0.0285714	0.123	0.123	SNV	STOP_GAINED	-	-	-	-	-	-	6.685814	36
IDH1	2	208236587	C	A	0.657143	0.998	0.999	SNV	3PRIME_UTR	-	rs6730955	-	-	-	-	-0.045796	1.074
IDH1	2	208236655	C	G	0.0285714	0.471	0.471	SNV	3PRIME_UTR	-	rs746228832	-	-	-	-	0.123096	2.306
IDH1	2	208243560	T	C	0.0285714	0.483	0.483	SNV	NON_SYNONYMOUS	COSV61624956	rs62193615	deleterious	0.02	probably_damaging	0.958	3.774002	44037
IDH1	2	208243577	T	C	0.0285714	0.486	0.486	SNV	NON_SYNONYMOUS	COSV61634138	rs34599179	deleterious	0	probably_damaging	0.93	3.599297	25
IDH1	2	208243593	C	T	0.0285714	0.269	0.269	SNV	NON_SYNONYMOUS	COSV61616229	rs34218846	tolerated	0.11	probably_damaging	0.98	3.270782	24
IDH1-AS1	2	208255534	G	T	0.371429	0.389	0.996	SNV	NONCODING_CHANGE	-	rs12478635	-	-	-	-	0.772557	9.124
IDH1-AS1	2	208255583	G	A	0.0285714	0.556	0.556	SNV	NONCODING_CHANGE	-	rs954901731	-	-	-	-	0.418589	5.632
IDH2	15	90083119	A	T	0.0285714	0.045	0.045	SNV	3PRIME_UTR	-	-	-	-	-	-	-0.062738	0.991
IDH2	15	90084321	G	A	0.0285714	0.459	0.459	SNV	NON_SYNONYMOUS	COSV51561910	rs118053940	tolerated	0.15	benign	0.007	2.775926	23
IDH2	15	90088702	C	T	0.0285714	0.405	0.405	SNV	NON_SYNONYMOUS	COSV57468751	rs121913502	deleterious	0	probably_damaging	0.987	4.265397	43919
LAG3	12	6774783	ATGGACTCT	A	0.428571	0.025	0.05	DEL	FRAME_SHIFT	-	-	-	-	-	-	4.136038	43858
LAG3	12	6774797	C	CAGAGTCCA	0.428571	0.028	0.054	INS	FRAME_SHIFT	-	-	-	-	-	-	4.259753	43890
LAG3	12	6777854	T	C	0.0285714	0.875	0.875	SNV	NON_SYNONYMOUS	COSV52566729	rs870849	tolerated	0.33	benign	0.003	0.534275	6.858
PDCD1	2	241850169	C	T	0.0857143	0.041	0.528	SNV	3PRIME_UTR	-	rs10204525	-	-	-	-	0.01627	1.441
PDCD1	2	241850836	C	T	0.0285714	0.495	0.495	SNV	3PRIME_UTR	-	rs376023455	-	-	-	-	0.096318	2.058
PDCD1	2	241850956	C	T	0.0285714	0.486	0.486	SNV	3PRIME_UTR	-	rs958671540	-	-	-	-	-0.320208	0.283
PDCD1	2	241851121	A	G	0.685714	0.456	0.999	SNV	SYNONYMOUS	COSV57691079	rs2227981	-	-	-	-	-0.195671	0.522
RUNX1	21	34788176	G	A	0.0285714	0.449	0.449	SNV	3PRIME_UTR	-	rs1435108322	-	-	-	-	0.120403	2.28
RUNX1	21	34789365	G	C	0.228571	0.454	0.489	SNV	3PRIME_UTR	-	rs75192893	-	-	-	-	-0.023046	1.198
RUNX1	21	34789493	T	C	0.142857	0.462	0.522	SNV	3PRIME_UTR	-	rs112327235	-	-	-	-	0.390611	5.322
RUNX1	21	34789584	T	TCA	0.142857	0.247	0.357	INS	3PRIME_UTR	-	rs754882597	-	-	-	-	0.313547	4.446
RUNX1	21	34790594	T	TTACCTGTGCACCAGTGTGACAGGAAAGA	0.0285714	0.018	0.018	INS	3PRIME_UTR	-	-	-	-	-	-	0.691001	8.372
RUNX1	21	34790997	G	T	0.171429	0.051	0.476	SNV	3PRIME_UTR	-	rs55744508	-	-	-	-	0.069231	1.83
RUNX1	21	34791522	T	A	0.0285714	0.094	0.094	SNV	3PRIME_UTR	COSV55877672	rs191743993	-	-	-	-	1.353605	14.77
RUNX1	21	34792014	C	G	0.0285714	0.628	0.628	SNV	3PRIME_UTR	COSV55877677	rs549844608	-	-	-	-	0.266836	3.902
RUNX1	21	34792091	G	C	0.0285714	0.282	0.282	SNV	3PRIME_UTR	-	rs535532916	-	-	-	-	0.049737	1.678
RUNX1	21	34792108	G	T	0.0571429	0.36	0.634	SNV	3PRIME_UTR	-	rs13051066	-	-	-	-	0.495121	6.453
RUNX1	21	34792218	C	CCA	0.0285714	0.096	0.096	INS	FRAME_SHIFT	-	-	-	-	-	-	4.635198	32
RUNX1	21	34792344	CGGCCGAGGCGCCGTAGTACAGGTGGTAGGAGGGCGAGCTGGCTTGGAACG	C	0.0285714	0.145	0.145	DEL	FRAME_SHIFT	-	-	-	-	-	-	4.962965	33
RUNX1	21	34821405	C	G	0.0285714	0.477	0.477	SNV	INTRONIC	-	rs910878922	-	-	-	-	0.005191	1.368
RUNX1	21	34821574	T	C	0.914286	0.47	0.999	SNV	INTRONIC	-	rs2018329	-	-	-	-	0.405197	5.484
RUNX1	21	34859485	C	T	0.0285714	0.104	0.104	SNV	NON_SYNONYMOUS	COSV55867719	rs74315450	tolerated	0.05	benign	0.23	3.218271	44097
RUNX1	21	34886886	G	C	0.0285714	0.452	0.452	SNV	NON_SYNONYMOUS	COSV99038664	-	deleterious	0	probably_damaging	0.999	4.266547	43919
RUNX1	21	34886895	G	GAGC	0.0285714	0.378	0.378	INS	INFRAME	-	-	-	-	-	-	2.560506	44004
RUNX1	21	34886901	AG	A	0.0285714	0.111	0.111	DEL	FRAME_SHIFT	-	-	-	-	-	-	4.464424	32
SBDS	7	66988273	A	C	0.0285714	0.528	0.528	SNV	3PRIME_UTR	-	rs1393952884	-	-	-	-	0.754782	8.957
SBDS	7	66994210	A	G	0.0285714	0.058	0.058	SNV	CANONICAL_SPLICE	COSV55887021	rs113993993	-	-	-	-	5.157827	33
SF3B1	2	197390420	A	T	0.0285714	0.487	0.487	SNV	3PRIME_UTR	-	rs140642823	-	-	-	-	0.278384	4.037
SF3B1	2	197390610	A	T	0.257143	0.03	0.996	SNV	3PRIME_UTR	-	rs1266371594	-	-	-	-	-0.116879	0.765
SF3B1	2	197391083	G	A	0.0285714	0.474	0.474	SNV	3PRIME_UTR	-	rs540511115	-	-	-	-	0.596163	7.475
SF3B1	2	197401770	T	C	0.0285714	0.232	0.232	SNV	NON_SYNONYMOUS	COSV59210956	rs756424171	deleterious	0	probably_damaging	0.984	4.257064	43890
SF3B1	2	197401989	C	T	0.0285714	0.09	0.09	SNV	NON_SYNONYMOUS	COSV59205460	rs776846119	deleterious	0.01	possibly_damaging	0.686	3.786686	44068
SF3B1	2	197402110	T	C	0.0571429	0.29	0.417	SNV	NON_SYNONYMOUS	COSV59205318	rs559063155	deleterious	0	probably_damaging	0.999	4.031381	43888
SF3B1	2	197402637	T	C	0.0285714	0.428	0.428	SNV	NON_SYNONYMOUS	COSV59206172	rs754688962	deleterious	0	probably_damaging	0.983	4.124658	28
SF3B1	2	197419515	G	C	0.0571429	0.02	0.024	SNV	INTRONIC	-	-	-	-	-	-	1.572068	43877
SF3B1	2	197419524	TTCTTTC	GAAAGAA	0.142857	0.013	0.023	SNV	INTRONIC	-	-	-	-	-	-	2.02853	19.47
SF3B1	2	197419811	AC	A	0.0285714	0.469	0.469	DEL	INTRONIC	-	rs757064775	-	-	-	-	1.932082	18.74
SRSF2	17	76734257	C	CATGTATGAACTTAACATGGAAA	0.0285714	0.017	0.017	INS	3PRIME_UTR	-	-	-	-	-	-	1.259107	44088
SRSF2	17	76734761	T	C	0.885714	0.994	0.999	SNV	3PRIME_UTR	-	rs237059	-	-	-	-	2.185619	44063
SRSF2	17	76736877	G	T	0.0285714	0.459	0.459	SNV	NON_SYNONYMOUS	COSV57969816	rs751713049	deleterious	0.04	probably_damaging	0.979	4.212427	44071
TET2	4	105234538	T	TA	0.0285714	0.045	0.045	INS	FRAME_SHIFT	-	-	-	-	-	-	3.702552	43946
TET2	4	105235030	C	T	0.0285714	0.04	0.04	SNV	NON_SYNONYMOUS	COSV54399299	rs17253672	deleterious	0.03	benign	0.086	2.471781	43912
TET2	4	105236362	AG	A	0.0285714	0.018	0.018	DEL	FRAME_SHIFT	-	-	-	-	-	-	3.693519	43946
TET2	4	105237638	A	G	0.0285714	0.519	0.519	SNV	INTRONIC	-	rs189481681	-	-	-	-	-0.083047	0.899
TET2	4	105237842	G	T	0.0285714	0.384	0.384	SNV	INTRONIC	-	rs113583207	-	-	-	-	0.071234	1.846
TET2	4	105238425	T	G	0.142857	0.393	0.531	SNV	INTRONIC	-	rs114672787	-	-	-	-	0.092627	2.026
TET2	4	105238976	G	A	0.314286	0.397	0.992	SNV	INTRONIC	COSV54412125	rs56185013	-	-	-	-	-0.274932	0.352
TET2	4	105241213	G	GA	0.971429	0.876	0.99	INS	INTRONIC	-	-	-	-	-	-	0.907894	10.52
TET2	4	105241938	C	CTT	0.371429	0.851	0.991	INS	INTRONIC	-	rs534924007	-	-	-	-	0.355569	4.928
TET2	4	105241954	C	T	0.971429	0.107	0.998	SNV	INTRONIC	COSV54410734	rs2866777	-	-	-	-	-0.81518	0.023
TET2	4	105242067	GTTC	G	0.0285714	0.401	0.401	DEL	INTRONIC	-	rs139403183	-	-	-	-	0.998485	43993
TET2	4	105242265	C	CT	0.657143	0.462	0.816	INS	INTRONIC	-	-	-	-	-	-	0.659893	8.083
TET2	4	105242752	G	A	0.0285714	0.054	0.054	SNV	INTRONIC	-	rs143358649	-	-	-	-	1.390574	43876
TET2	4	105275947	C	T	0.0285714	0.365	0.365	SNV	STOP_GAINED	-	rs1315434367	-	-	-	-	6.900318	36
TET2	4	105276593	G	A	0.0285714	0.377	0.377	SNV	3PRIME_UTR	-	rs60786079	-	-	-	-	-0.180926	0.561
TET2	4	105277053	A	G	0.0285714	0.491	0.491	SNV	3PRIME_UTR	-	rs563699819	-	-	-	-	0.620921	7.714
TET2	4	105277179	A	G	0.0571429	0.49	0.501	SNV	3PRIME_UTR	-	rs146131612	-	-	-	-	1.130993	43995
TET2	4	105277336	C	CGTATATATGTACATATATACACAAACATATACATGTGTGTGCACATATACATGTTTGT	0.0285714	0.017	0.017	INS	3PRIME_UTR	-	-	-	-	-	-	0.414014	5.582
TET2	4	105277337	G	A	0.0285714	0.331	0.331	SNV	3PRIME_UTR	-	rs182228023	-	-	-	-	-0.232455	0.435
TET2	4	105277503	T	C	0.0571429	0.459	0.494	SNV	3PRIME_UTR	-	rs535187291	-	-	-	-	1.021782	44085
TET2	4	105277601	C	T	0.0285714	0.384	0.384	SNV	3PRIME_UTR	-	rs113581647	-	-	-	-	0.792795	9.32
TET2	4	105278348	A	T	0.771429	0.124	0.997	SNV	3PRIME_UTR	-	rs2647257	-	-	-	-	1.11347	44086
TET2	4	105279099	CCAA	TTGG	0.0857143	0.014	0.018	SNV	3PRIME_UTR	-	-	-	-	-	-	0.383197	5.239
TET2	4	105279478	A	G	0.0285714	0.483	0.483	SNV	3PRIME_UTR	-	rs143847362	-	-	-	-	1.652751	16.71
TNFRSF4	1	1211488	T	TGCTCGCCCAGCAGACCCTCCGGACCCCCATCCAAGAGGAGCAGGCCGACGCCCACTCCACCCTGGCCAAGATCTGACCTGGGCCCACCAAGGTGGACGCTGGGCCCCGCCAGGCTGGAGCCCGGAGGGTCTGCTGGGCGAGCAGGGCAGGTGCAGGCCGCCTGCCCC	0.0285714	0.021	0.021	INS	3PRIME_UTR	-	-	-	-	-	-	-0.043466	1.086
TP53	17	7668434	T	G	0.0285714	0.461	0.461	SNV	3PRIME_UTR	-	rs78378222	-	-	-	-	1.603815	43937
TP53	17	7669124	C	T	0.0285714	0.508	0.508	SNV	3PRIME_UTR	-	rs4968187	-	-	-	-	0.13189	2.392
TP53	17	7673544	GA	G	0.0285714	0.439	0.439	DEL	FRAME_SHIFT	-	-	-	-	-	-	4.349647	30
TP53	17	7674866	G	A	0.0285714	0.475	0.475	SNV	NON_SYNONYMOUS	COSV52909202	rs146340390	tolerated	0.19	benign	0.053	1.912968	18.59
TP53	17	7674872	T	C	0.0285714	0.851	0.851	SNV	NON_SYNONYMOUS	COSV52661282	rs121912666	deleterious	0	probably_damaging	0.998	4.457227	32
TP53	17	7674954	G	T	0.0285714	0.386	0.386	SNV	NON_SYNONYMOUS	COSV52757395	rs876658468	deleterious	0	probably_damaging	1	4.289294	43980
TP53	17	7675124	T	C	0.0285714	0.055	0.055	SNV	NON_SYNONYMOUS	COSV52663142	rs148924904	deleterious	0	probably_damaging	0.999	3.243176	24
TP53	17	7676154	G	C	0.0571429	0.694	0.977	SNV	NON_SYNONYMOUS	COSV52666208	rs1042522	tolerated	0.57	benign	0.045	0.369813	5.089
